# Supplementary material for: COVID-19 Lockdowns—Effect on Concentration of Pharmaceuticals and Illicit Drugs in Two Major Croatian Rivers
Source: Toxics. 2022 May 10;10(5):241. doi: 10.3390/toxics10050241 (PMC9143423; doi:10.3390/toxics10050241)
Supplement: Supplementary file 1 [file toxics-10-00241-s001.zip]

Archive with 3 entries (3 files):
- Table S1. PhACsIDrgs concentrations in Sava and Drava River.xlsx
- Table S2. PhACsIDrgs water flows in Sava and Drava River.xlsx
- toxics-1696703-supplementary figures.pdf
