# Supplementary material for: COVID-19 Lockdowns—Effect on Concentration of Pharmaceuticals and Illicit Drugs in Two Major Croatian Rivers
Source: Toxics. 2022 May 10;10(5):241. doi: 10.3390/toxics10050241 (PMC9143423; doi:10.3390/toxics10050241)
Supplement: Supplementary file 1 [file toxics-10-00241-s001.zip › Table S1. PhACsIDrgs concentrations in Sava and Drava River.xlsx]

## Sheet: Sava River conc
Sava River
Caffeine (µg/L)	01 2020	02 2020	03 2020	04 2020	05 2020	06 2020	07 2020	08 2020	09 2020	10 2020	11 2020	12 2020	01 2021	02 2021	03 2021	04 2021
Jesenice (Jes)	0.0623	0.033669	0.020908	0.012052	0.09728	0.25557	0.12952	0.01888	0.11572	0.02909	0.05656	0.07889	0.12637	0.1296	0.33102	0.300335
Jankomir (Jnk)	0.09912	0.052862	0.04138	0.013766	0.14959	0.16729	0.22223	0.17373	0.16878	0.08972	0.08121	0.13271	0.25705	0.11707	0.39399	0.331908
Rugvica (Rug)	0.07799	0.052852	0.029069	0.017048	0.09886	0.15053	0.13913	0.1144	0.1071	0.08393	0.13312	0.05277	0.1063	0.08277	0.24742	0.353451
Jasenovac (Jas)	0.08349	0.047111	0.027879	0.008591	0.02227	0.05504	0.15222	0.05105	0.14692	0.0475	0.06237	0.09111	0.13449	0.15513	0.31566	0.215016
Slavonski Brod (SBr)	0.07108	0.06306	0.037532	0.018721	0.18549	0.08383	0.15417	0.10898	0.17704	0.07436	0.07986	0.07898	0.13415	0.12765	0.31155	0.369157
Županja (Zup)	0.13382	0.086752	0.043007	0.017023	0.16833	0.06304	0.05213	0.09122	0.22185	0.06758	0.1099	0.10494	0.26059	0.17001	0.62903	0.308554
Račinovci (Rac)	0.13228	0.068859	0.048142	0.019068	0.10693	0.17003	0.15686	0.13605	0.28917	0.06966		0.0909	0.1849	0.14434	0.42852	0.241357
Cotinine (µg/L)	01 2020	02 2020	03 2020	04 2020	05 2020	06 2020	07 2020	08 2020	09 2020	10 2020	11 2020	12 2020	01 2021	02 2021	03 2021	04 2021
Jesenice (Jes)	0.01356	0.005516	0.002966	0.002912	0.01765	0.01441	0.02533	0.00557	0.02405	0.00426	0.00511	0.00614	0.00636	0.00413	0.06428	0.0127841
Jankomir (Jnk)	0.01555	0.0138	0.005493	0.001459	0.02359	0.02526	0.13156	0.03042	0.02881	0.01159	0.01229	0.00783	0.00986	0.00591	0.02336	0.0204104
Rugvica (Rug)	0.0167	0.013227	0.005194	0.001883	0.04339	0.12824	0.02662	0.01847	0.03319	0.01033	0.01152	0.00655	0.01048	0.00526	0.01526	0.0136128
Jasenovac (Jas)	0.01948	0.010191	0.004754	0.003223	0.02916	0.05258	0.06805	0.02541	0.02626	0.00838	0.01438	0.0129	0.00848	0.00583	0.02181	0.0205975
Slavonski Brod (SBr)	0.01874	0.010243	0.005476	0.004305	0.02952	0.01395	0.04262	0.01575	0.26074	0.00114	0.0139	0.00835	0.00891	0.00581	0.0197	0.0193413
Županja (Zup)	0.01929	0.011968	0.005805	0.004837	0.05398	0.03208	0.05767	0.03014	0.29795	0.01527	0.01263	0.00824	0.00932	0.00683	0.03272	0.0244586
Račinovci (Rac)	0.02057	0.01224	0.004519	0.00448	0.03649	0.0354	0.05024	0.03911	0.28356	0.01747		0.01127	0.00839	0.01007	0.03099	0.0224182
Carbamazepine (µg/L)	01 2020	02 2020	03 2020	04 2020	05 2020	06 2020	07 2020	08 2020	09 2020	10 2020	11 2020	12 2020	01 2021	02 2021	03 2021	04 2021
Jesenice (Jes)	0.00125	0.005332	0.001459	0.002478	0.00678	0.00384	0.00369	0.00225	0.00252	0.01115	0.01142	0.01041	0.01357	0.00715	0.02045	0.0110098
Jankomir (Jnk)	0.00295	0.004559	0.002369	0.00021	0.00701	0.0035	0.00617	0.00358	0.00156	0.01073	0.01371	0.00891	0.0064	0.00612	0.03374	0.0048316
Rugvica (Rug)	0.00512	0.008084	0.005125	0.000409	0.01488	0.00771	0.00474	0.00312	0.00522	0.01204	0.01962	0.01008	0.01313	0.01125	0.03575	0.0181782
Jasenovac (Jas)	0.00399	0.007368	0.001948	0.005742	0.00682	0.00309	0.0061	0.00468	0.00472	0.01113	0.01351	0.01432	0.01856	0.01022	0.03307	0.0180103
Slavonski Brod (SBr)	0.00239	0.004151	0.000703	0.000356	0.00497	0.00247	0.00524	0.00289	0.00637	0.00307	0.01468	0.00798	0.00994	0.00322	0.05101	0.0051663
Županja (Zup)	0.00316	0.006	0.003208		0.00772	0.00403	0.00519	0.00294	0.00804	0.01223	0.01449	0.01203	0.01231	0.01399	0.05237	0.0160129
Račinovci (Rac)	0.00431	0.006935	0.001367		0.00986	0.00247	0.0036	0.00184	0.00728	0.0064		0.01544	0.01012	0.01257	0.04208	0.0101658
10-Hydroxycarbazepine (µg/L)	01 2020	02 2020	03 2020	04 2020	05 2020	06 2020	07 2020	08 2020	09 2020	10 2020	11 2020	12 2020	01 2021	02 2021	03 2021	04 2021
Jesenice (Jes)					0.00915	0.00275	0.00346	0.00708		0.00072	0.00493	0.00291	0.00246	0.00328	0.01835	0.0103536
Jankomir (Jnk)					0.03257	0.01386	0.00349	0.00853	0.00348	0.00131	0.00569	0.00417	0.00543	0.00537	0.02376	0.008121
Rugvica (Rug)	0.02313				0.07724	0.0764	0.01344	0.01559	0.02569	0.00467	0.04932	0.00353	0.02583	0.00995	0.05119	0.038253
Jasenovac (Jas)	0.03336				0.05231	0.02827	0.03403	0.00418	0.02839	0.00535	0.02389	0.03008	0.00948	0.01354	0.03157	0.038262
Slavonski Brod (SBr)	0.03114				0.02887	0.02255	0.00997	0.01061	0.00636		0.01775	0.00545	0.00514	0.00801	0.04188	0.0306479
Županja (Zup)	0.0372				0.04249	0.01978	0.03642	0.02054	0.06648	0.01084	0.02575	0.00927	0.00903	0.00694	0.04263	0.0500152
Račinovci (Rac)	0.03403				0.0424	0.03605	0.02995	0.04267	0.0149	0.01381		0.01692	0.01322	0.01174	0.03057	0.0295057
Lamotrigine (µg/L)	01 2020	02 2020	03 2020	04 2020	05 2020	06 2020	07 2020	08 2020	09 2020	10 2020	11 2020	12 2020	01 2021	02 2021	03 2021	04 2021
Jesenice (Jes)	0.00372				0.03954	0.00335	0.01618	0.00788	0.01081	0.00392	0.01339	0.00185	0.00838	0.00672	0.02392	0.0128632
Jankomir (Jnk)	0.00133				0.01824	0.00391	0.02039	0.01918	0.0161	0.00119	0.01527	0.00426	0.00316	0.01295	0.03444	0.0107432
Rugvica (Rug)	0.0013				0.07039	0.03963	0.02229	0.02736	0.01485	0.00481	0.02294	0.00363	0.00549	0.01018	0.01905	0.0128632
Jasenovac (Jas)	0.00357			0.034308	0.02052	0.0087	0.01894	0.02831	0.02741	0.00442	0.0116	0.01478	0.00338	0.00617	0.00531	0.0244817
Slavonski Brod (SBr)	0.00356			0.037257	0.01575	0.00253	0.01214	0.00912	0.02894	0.00055	0.00739	0.00962			0.01529	0.0037581
Županja (Zup)	0.00661			0.025437	0.00799	0.00881	0.0228	0.00902	0.03662	0.01032	0.00627	0.00411	0.00445	0.00455	0.00505	0.0064505
Račinovci (Rac)	0.00284			0.027295	0.01536	0.02101	0.02335		0.05101	0.00132		0.00159	0.00203		0.00655	0.0112845
Venlafaxine (µg/L)	01 2020	02 2020	03 2020	04 2020	05 2020	06 2020	07 2020	08 2020	09 2020	10 2020	11 2020	12 2020	01 2021	02 2021	03 2021	04 2021
Jesenice (Jes)	0.00605	0.003883	0.001787	0.004847	0.08764	0.35438	0.18391	0.12969	0.02146	0.00572	0.0061	0.00641	0.00258	0.00038	0.00575	0.036502
Jankomir (Jnk)	0.00502	0.002799	0.003459	0.002441	0.08802	0.14032	0.13718	0.13006	0.02767	0.00505	0.00572	0.01644	0.00125	0.00422	0.00699	0.072236
Rugvica (Rug)	0.00464	0.005634	0.005124	0.009507	0.093	0.15019	0.10066	0.08251	0.02084	0.00511	0.0061	0.02364	0.00211	0.00786	0.00772	0.0552862
Jasenovac (Jas)	0.00422	0.006784	0.003854	0.005614	0.03819	0.03329	0.23062	0.05618	0.03929	0.00407	0.00461	0.07899	0.03127	0.00179	0.00426	0.0381417
Slavonski Brod (SBr)	0.00192	0.004476	0.003391	0.00444	0.02761	0.02726	0.08103	0.02158	0.03324	0.0002	0.00325	0.00532	0.0045	0.00137	0.00511	0.0078384
Županja (Zup)	0.00238	0.009285	0.005059	0.004466	0.02517	0.03065	0.06421	0.01968	0.05132	0.00505	0.00348	0.00291	0.00083	0.00066	0.01007	0.0114997
Račinovci (Rac)	0.00178	0.011242	0.004915	0.007144	0.018	0.03133	0.06124	0.01827	0.03749	0.00408		0.00251	0.00068	0.00199	0.01235	0.0166769
O-Desmethylvenlafaxine (µg/L)	01 2020	02 2020	03 2020	04 2020	05 2020	06 2020	07 2020	08 2020	09 2020	10 2020	11 2020	12 2020	01 2021	02 2021	03 2021	04 2021
Jesenice (Jes)	0.00346				0.03198	0.01745	0.00977	0.01954	0.00947	0.0038	0.00436	0.00263	0.00264	0.00044	0.0137	0.003023
Jankomir (Jnk)	0.00454				0.05765	0.01279	0.029	0.06735	0.16145	0.02715	0.00916	0.00411	0.0063	0.00384	0.01141	0.0275574
Rugvica (Rug)	0.00572				0.04955	0.01636	0.02099	0.04779	0.08445	0.01289	0.00908	0.00633	0.01039	0.00671	0.02703	0.0105863
Jasenovac (Jas)	0.00434				0.01444	0.00745	0.01442	0.03736	0.0648	0.01114	0.00378	0.01475	0.01026	0.00096	0.01125	0.0266933
Slavonski Brod (SBr)	0.01251				0.00565	0.00356	0.00916	0.01677	0.01525	0.00155	0.00366	0.00279	0.00225	0.0015	0.01584	0.0113565
Županja (Zup)	0.00432				0.00389	0.00621	0.00444	0.01721	0.03473	0.01591	0.00348	0.00175	0.00525	0.00073	0.01393	0.0117215
Račinovci (Rac)	0.00156				0.00712	0.00677	0.00354	0.01897	0.01754	0.00715		0.00236	0.00079	0.00131	0.00614	0.0177398
Torasemide (µg/L)	01 2020	02 2020	03 2020	04 2020	05 2020	06 2020	07 2020	08 2020	09 2020	10 2020	11 2020	12 2020	01 2021	02 2021	03 2021	04 2021
Jesenice (Jes)
Jankomir (Jnk)	0.00645	0.02436	0.10985	0.00901	0.02124	0.15856	0.61942	0.1214	0.33119	0.06748	0.03179		0.07787	0.03384	0.09217	0.0398717
Rugvica (Rug)	0.00707	0.01172	0.07933	0.02721	0.01021	0.04984	0.35257	0.05549	0.16304	0.02044	0.01604		0.05105	0.02836	0.06868	0.0149492
Jasenovac (Jas)	0.00146	0.01922	0.04117	0.01773	0.00751	0.00367	0.37328	0.11013	0.17391	0.02862	0.0158		0.02221	0.01381	0.03034	0.022201
Slavonski Brod (SBr)		0.00262	0.01113	0.00368	0.00496	0.00832	0.07602	0.01501	0.03052		0.00702		0.01145	0.01415	0.02504	0.0055115
Županja (Zup)	0.00117	0.01022	0.00605	0.00522	0.00562	0.00372	0.16442	0.00562	0.03808	0.04088	0.01003		0.00477	0.00617	0.01774	0.0113511
Račinovci (Rac)		0.01294	0.00665	0.00537	0.00463	0.00368	0.05921	0.015	0.07325	0.03848			0.01387	0.00827	0.01636	0.0218888
Bisoprolol (µg/L)	01 2020	02 2020	03 2020	04 2020	05 2020	06 2020	07 2020	08 2020	09 2020	10 2020	11 2020	12 2020	01 2021	02 2021	03 2021	04 2021
Jesenice (Jes)	0.00366	0.00441	0.001	0.00312	0.00328	0.00326	0.00154	0.00865	0.0022	0.00214	0.00164	0.00121	0.01355	0.01569	0.03097	0.0029264
Jankomir (Jnk)	0.00419	0.00398	0.00147	0.00624	0.0012	0.00593	0.00238	0.00355		0.00141	0.0021	0.00206	0.02046	0.02117	0.05051	0.0010118
Rugvica (Rug)	0.00298	0.00454	0.0035	0.0049	0.0039	0.00842	0.0034	0.00914	0.00233	0.00259	0.00266	0.0021	0.01838	0.02002	0.05822	0.0038691
Jasenovac (Jas)	0.00509	0.00259	0.00239	0.00272	0.00354	0.00556	0.00226	0.00533	0.00134	0.00111	0.00111	0.00317	0.00946	0.0159	0.05202	0.0050788
Slavonski Brod (SBr)	0.00276	0.00417	0.00116	0.00145	0.00149	0.00161	0.00335	0.00869	0.00991	0.00086	0.00015	0.0015	0.0168	0.02201	0.02628	0.0019088
Županja (Zup)	0.00276	0.00303	0.00146	0.00198	0.0036	0.0019	0.00255	0.00836	0.00535	0.00141	0.00071	0.00161	0.01869	0.02	0.02033	0.0017528
Račinovci (Rac)	0.00152	0.00326	0.00111	0.00195	0.00143	0.00227	0.00233	0.00556	0.00853	0.00174		0.00174	0.01721	0.00757	0.03347	0.0042131
Metoprolol (µg/L)	01 2020	02 2020	03 2020	04 2020	05 2020	06 2020	07 2020	08 2020	09 2020	10 2020	11 2020	12 2020	01 2021	02 2021	03 2021	04 2021
Jesenice (Jes)	0.00926	0.00324	0.0011	0.00061	0.00079	0.00283	0.0008	0.00243	0.00539	0.0025	0.51949	0.00683	0.01634	0.01707	0.01971	0.0141381
Jankomir (Jnk)	0.00448	0.00197	0.00067	0.0011	0.00065	0.0021	0.00056	0.0034		0.00126	0.35663	0.03625	0.00835	0.03558	0.03944	0.0144465
Rugvica (Rug)	0.00447	0.00424	0.00268	0.00153	0.00198	0.00484	0.00054	0.00193	0.00207	0.0012	0.24296	0.09309	0.00932	0.08213	0.0178	0.0408673
Jasenovac (Jas)	0.00288	0.00228	0.00028	0.00036	0.00168	0.00242	0.002	0.00375	0.03193	0.00075	0.1435	0.05371	0.00959	0.00177	0.13824	0.0336049
Slavonski Brod (SBr)	0.00187	0.00357	0.00042	0.00107	0.01184	0.00147	0.01329	0.00321	0.00183		0.00242	0.00207	0.01914	0.00951	0.03493	0.0353134
Županja (Zup)	0.0017	0.00508	0.00064	0.00213	0.00167	0.00077	0.00068	0.00189	0.01341	0.00144	0.00351	0.00212	0.0122	0.04386	0.03378	0.0283994
Račinovci (Rac)	0.00202	0.01192	0.00121	0.00215	0.0011	0.00124	0.00162	0.0028	0.01258	0.00296		0.00577	0.0234	0.00936	0.03681	0.0087516
4-Acetylaminoantipyrine (µg/L)	01 2020	02 2020	03 2020	04 2020	05 2020	06 2020	07 2020	08 2020	09 2020	10 2020	11 2020	12 2020	01 2021	02 2021	03 2021	04 2021
Jesenice (Jes)	0.03425	0.05809	0.01801	0.02386	0.06458	0.01602	0.03204	0.04431	0.03937	0.01593	0.03588	0.03104	0.0458	0.02906	0.0676	0.0450353
Jankomir (Jnk)	0.0306	0.04998	0.01612	0.00664	0.05364	0.01785	0.03403	0.03643		0.01633	0.03928	0.02802	0.04174	0.02999	0.04799	0.0460462
Rugvica (Rug)	0.03996	0.04894	0.01667	0.01895	0.05771	0.0222	0.03581	0.04837	0.03987	0.0208	0.04376	0.02541	0.04161	0.0451	0.05657	0.0432026
Jasenovac (Jas)	0.02301	0.02328	0.01098	0.00952	0.03188	0.01803	0.03832	0.03358	0.03491	0.01924	0.02275	0.05767	0.01209	0.02147	0.02511	0.0424336
Slavonski Brod (SBr)	0.02174	0.01848	0.00919	0.00465	0.02045	0.01493	0.03672	0.01721	0.0389	0.00033	0.01927	0.01481	0.01812	0.012	0.01409	0.0253598
Županja (Zup)	0.03131	0.03913	0.0157	0.00882	0.03808	0.03488	0.04037	0.04353	0.0238	0.02309	0.03711	0.02175	0.0235	0.01935	0.03417	0.0468279
Račinovci (Rac)	0.03438	0.03934	0.01376	0.01104	0.04188	0.03748	0.03794	0.0398	0.06608	0.03736		0.02736	0.02798	0.01354	0.03447	0.0485303
4-Formylaminoantipyrine (µg/L)	01 2020	02 2020	03 2020	04 2020	05 2020	06 2020	07 2020	08 2020	09 2020	10 2020	11 2020	12 2020	01 2021	02 2021	03 2021	04 2021
Jesenice (Jes)	0.01754	0.03141	0.01141	0.0142	0.10894	0.02558	0.05443	0.04453	0.03616	0.17303	0.01943	0.0072	0.01081	0.0079	0.02571	0.0278934
Jankomir (Jnk)	0.01402	0.02678	0.0086	0.06481	0.07366	0.03098	0.06103	0.04994		0.20372	0.01359	0.00695	0.00935	0.00891	0.02494	0.0190537
Rugvica (Rug)	0.0222	0.02704	0.0106	0.01266	0.09142	0.03714	0.05399	0.04395	0.04301	0.19197	0.01876	0.00957	0.01016	0.00865	0.02991	0.0229043
Jasenovac (Jas)	0.01199	0.01449	0.00643	0.00458	0.04508	0.02413	0.05029	0.03166	0.02207	0.00699	0.01199	0.01873	0.00502	0.00446	0.0136	0.0222057
Slavonski Brod (SBr)	0.00809	0.01196	0.00549	0.00293	0.01658	0.01699	0.02529	0.02355	0.03771	0.00123	0.00641	0.00614	0.00377	0.00421	0.00757	0.0156717
Županja (Zup)	0.01337	0.01511	0.00774	0.00493	0.03747	0.02612	0.03227	0.03064	0.03668	0.00601	0.01095	0.00685	0.00191	0.00514	0.01283	0.0279726
Račinovci (Rac)	0.01491	0.01783	0.00576	0.00465	0.03733	0.0306	0.04279	0.01405	0.07838	0.0079		0.00828	0.00389	0.0009	0.01056	0.0218662
Benzoylecgonine (µg/L)	01 2020	02 2020	03 2020	04 2020	05 2020	06 2020	07 2020	08 2020	09 2020	10 2020	11 2020	12 2020	01 2021	02 2021	03 2021	04 2021
Jesenice (Jes)	0.00084	0.01116	0.00224	0.00053	0.00244	0.00234	0.00078	0.00017	0.00142	0.00017	0.00085	0.00118	0.00264	0.00185	0.00239	0.0038469
Jankomir (Jnk)	0.00087	0.0093	0.00242	0.00066	0.00246	0.00165	0.00245	0.00076		0.00041	0.00129	0.00124	0.00224	0.00126	0.00332	0.0033065
Rugvica (Rug)	0.00224	0.0067	0.00465	0.00235	0.00352	0.00303	0.00271	0.00204	0.00218	0.00022	0.00151	0.00175	0.00382	0.00404	0.00493	0.0058546
Jasenovac (Jas)	0.0027	0.00277	0.00359	0.00127	0.00047	0.00208	0.00169	0.0009	0.00262	0.00088	0.00108	0.00247	0.00139	0.00083	0.00336	0.0036686
Slavonski Brod (SBr)	0.00089	0.00166	0.00148	0.00104	0.00036	0.00196	0.0022	0.00159	0.0013		0.00066	0.00056	0.00062	0.00128	0.00169	0.002643
Županja (Zup)	0.00088	0.002	0.00134	0.00117	0.00041	0.00227	0.00177	0.00211	0.00081	0.00056	0.00086	0.00053	0.00068	0.00133	0.00245	0.0043714
Račinovci (Rac)	0.00112	0.00234	0.0016	0.00109	0.00061	0.00148	0.00042	0.00085	0.00484	0.0006		0.00022	0.00057	0.00058	0.00211	0.0037459
MDMA-3,4 (µg/L)	01 2020	02 2020	03 2020	04 2020	05 2020	06 2020	07 2020	08 2020	09 2020	10 2020	11 2020	12 2020	01 2021	02 2021	03 2021	04 2021
Jesenice (Jes)		0.0006			0.00192	0.00141	0.00337	0.00543	0.0011	0.00596	0.01391	0.00942	0.00257	0.00685	0.01097
Jankomir (Jnk)		0.0008			0.00102	0.00226	0.00455	0.00162		0.00704	0.00945	0.00862	0.00128	0.00534	0.01018	0.0006846
Rugvica (Rug)	0.00058	0.00361	0.0008		0.00089	0.00181	0.00463	0.00105	0.00511	0.0055	0.01104	0.00899	0.00229	0.00986	0.01566	0.0010724
Jasenovac (Jas)	0.00053				0.00712	0.00237	0.00188	0.00126	0.00254	0.00532	0.01039	0.00522	0.00126	0.00552	0.0136
Slavonski Brod (SBr)					0.00167	0.00171	0.00154	0.00148	0.00122	0.00576	0.01073	0.00761	0.00207	0.00073	0.00718	0.0013371
Županja (Zup)	0.00059				0.00173	0.00163	0.00192	0.00258	0.00596	0.00592	0.00798	0.00508	0.00222	0.00263	0.00836	0.0005035
Račinovci (Rac)					0.00293	0.00135	0.0015	0.00183	0.00516	0.10022		0.01424	0.00131	0.00432	0.00801	0.0002276
Amisulpride (µg/L)	01 2020	02 2020	03 2020	04 2020	05 2020	06 2020	07 2020	08 2020	09 2020	10 2020	11 2020	12 2020	01 2021	02 2021	03 2021	04 2021
Jesenice (Jes)	0.00224	0.00372	0.00155	0.0016	0.00783	0.00221	0.00591	0.00385	0.01038	0.00195	0.00454	0.001	0.00703	0.00268	0.01174	0.0027007
Jankomir (Jnk)	0.00276	0.00334	0.00126	9e-05	0.0066	0.00417	0.00432	0.00367		0.00188	0.00464	0.00172	0.00868	0.00356	0.00809	0.002215
Rugvica (Rug)	0.00251	0.00359	0.00214	0.00178	0.00884	0.00547	0.00859	0.00627	0.00869	0.00193	0.00535	0.00184	0.00529	0.00263	0.0118	0.0036855
Jasenovac (Jas)	0.00193	0.00137	0.00084	0.00069	0.00285	0.00292	0.00339	0.00248	0.00718	0.00164	0.00262	0.00444	0.0034	0.00272	0.00676	0.0015175
Slavonski Brod (SBr)	0.00102	0.00093	0.00083	0.00033	0.00221	0.00141	0.00229	0.0017	0.00319	0.0002	0.00112	0.0011	0.00043	0.001	0.00263	0.0006655
Županja (Zup)	0.00073	0.00087	0.00029	0.00022	0.00014	0.00088	0.00049	0.00085	0.00243	0.00073	0.00114	0.00058	0.00063	0.00124	0.00222	0.0009954
Račinovci (Rac)	0.00056	0.00096	0.00039	0.00024	0.0003	0.00105	0.00058	9e-05	0.00277	0.00126			0.00091	0.00048	0.00248	0.0010784
Cocaine (µg/L)	01 2020	02 2020	03 2020	04 2020	05 2020	06 2020	07 2020	08 2020	09 2020	10 2020	11 2020	12 2020	01 2021	02 2021	03 2021	04 2021
Jesenice (Jes)			0.00057							0.00044		0.00072	0.00094	0.00098		0.0016401
Jankomir (Jnk)			0.00046	0.0007			0.00147			0.00057		0.00077	0.0016	0.00169	0.00118	0.0027506
Rugvica (Rug)			0.00126	0.0004		0.00088	0.00049				0.00066	0.00131	0.00163	0.0013	0.00235	0.0051087
Jasenovac (Jas)			0.001	0.00044								0.00061				0.0010471
Slavonski Brod (SBr)									0.00039				0.00049			0.0001249
Županja (Zup)																0.0005901
Račinovci (Rac)															0.00054
Azithromycin (µg/L)	01 2020	02 2020	03 2020	04 2020	05 2020	06 2020	07 2020	08 2020	09 2020	10 2020	11 2020	12 2020	01 2021	02 2021	03 2021	04 2021
Jesenice (Jes)		0.00372	0.00124	0.01175	0.009521	0.02317		0.00339	0.00286	0.03558	0.168	0.006	0.01087	0.00124	0.00081	0.0048557
Jankomir (Jnk)		0.0048	0.00417	0.00684	0.005644	0.01179	0.0077	0.00078	0.00188	0.05222	0.15639	0.02126	0.00829	0.00174	0.00227	0.0026697
Rugvica (Rug)		0.00877	0.00091	0.00864	0.021564	0.02956	0.00291	0.00198	0.0033	0.06188	0.09714	0.0172	0.01475	0.00022	0.00783	0.0105925
Jasenovac (Jas)		0.00525	0.00314	0.0061	0.04356	0.01674	0.00384	0.00085	0.00239	0.01903	0.00417	0.00438	0.00849	0.00071	0.00254	0.0012101
Slavonski Brod (SBr)	0.0007	0.00277	0.00156	0.00667	0.01066		0.00189	0.00281	0.00137		0.00037	0.00202	0.0002	0.00069	0.00116	0.0055882
Županja (Zup)	0.00251	0.00319	0.00172	0.01168	0.00607		0.00039	0.00384	0.00072		0.00011	0.00383	0.00069		0.00171	0.0034003
Račinovci (Rac)	0.00333	0.00461	0.00165	0.00744	0.01802		0.00239	0.00379		0.00113		0.00359	0.00074	0.00043	0.00242	0.0074092
Dexamethasone (µg/L)	01 2020	02 2020	03 2020	04 2020	05 2020	06 2020	07 2020	08 2020	09 2020	10 2020	11 2020	12 2020	01 2021	02 2021	03 2021	04 2021
Jesenice (Jes)		0.00716	0.00878	0.05185		0.13619	0.11575	0.13683	0.13314	0.04867	0.05543	0.00553		0.03778	0.10005	0.0250112
Jankomir (Jnk)	0.03788	0.02167	0.00648	0.04345		0.18557	0.11425	0.14303	0.14235	0.00925	0.0525	0.02222		0.01781	0.09528	0.0507335
Rugvica (Rug)	0.02059	0.04362	0.02191	0.02351		0.10166	0.04393	0.08339	0.15829	0.06953	0.08471	0.03782		0.0201	0.17832	0.0546031
Jasenovac (Jas)		0.0191	0.03452	0.02963	0.07487	0.07608	0.02993	0.2036	0.02812	0.01817	0.03268	0.00285		0.02126	0.0831	0.0034447
Slavonski Brod (SBr)	0.01964	0.03219	0.02186	0.01732	0.09056	0.03003	0.05772	0.1717	0.06723	0.00076	0.00784	0.00336		0.06702	0.02906	0.0400638
Županja (Zup)	0.04305	0.04088	0.01294	0.04551	0.05463	0.05256	0.03186	0.18197	0.02469	0.00947	0.00993	0.03314		0.08317	0.10365	0.0208936
Račinovci (Rac)	0.05794	0.06697	0.01722	0.01687	0.07344	0.04794	0.06082	0.1758				0.00474		0.02126	0.01849	0.050298

## Sheet: Drava River conc
Drava River
Caffeine (µg/L)	01 2020	02 2020	03 2020	04 2020	05 2020	06 2020	07 2020	08 2020	09 2020	10 2020	11 2020	12 2020	01 2021	02 2021	03 2021	04 2021
Legrad (Leg)	0.12667	0.004291			0.05869	0.0156	0.00568	0.02964	0.09486	0.02796	0.00627	0.01919	0.03929	0.05837	0.03003	0.0604837
Botovo (Bot)	0.04524		0.015304	0.005858	0.09103	0.04556	0.10442	0.04361	0.47605	0.03392	0.02246	0.03942	0.16236	0.02328	0.0867	0.109657
Terezino Polje (TeP)	0.04479		0.011339	0.006083	0.01823	0.0828	0.09389	0.02191	0.11715	0.04721	0.03724	0.036	0.17372	0.07948	0.06154	0.286706
Donji Miholjac (DoM)	0.04666		0.021256	0.005774	0.03546	0.03991	0.17113	0.04467	0.06963	0.01527	0.03682	0.01331	0.0838	0.07551	0.06565	0.024179
Belišće (Bel)	0.06026	0.012645	0.019015	0.00887	0.0223	0.20718	0.06633	0.05777	0.05199	0.02238	0.05487	0.01201	0.07601	0.11531	0.18066	1.08452
Cotinine (µg/L)	01 2020	02 2020	03 2020	04 2020	05 2020	06 2020	07 2020	08 2020	09 2020	10 2020	11 2020	12 2020	01 2021	02 2021	03 2021	04 2021
Legrad (Leg)	0.45145				0.00773	0.01426	0.0141	0.00857	0.01192	0.00461	0.00107	0.00581	0.00619	0.00407	0.00206	0.0108583
Botovo (Bot)	0.01595				0.03064	0.00745	0.01454	0.02667	0.0186	0.00728	0.0056	0.00676	0.00751	0.00103	0.00847	0.0137401
Terezino Polje (TeP)	0.01736				0.00791	0.06242	0.01341	0.01141	0.01225	0.00842	0.00388	0.00418	0.00726	0.0079	0.01163	0.013944
Donji Miholjac (DoM)	0.01963		0.00574		0.01416	0.02888	0.02283	0.01432	0.00626	0.00603	0.01122	0.00929	0.00644	0.00308	0.00701	0.0065817
Belišće (Bel)	0.01105	0.005014			0.0083	0.10398	0.02313	0.02122	0.0424	0.00529	0.00604	0.00313	0.00546	0.00415	0.0109	0.264587
Carbamazepine (µg/L)	01 2020	02 2020	03 2020	04 2020	05 2020	06 2020	07 2020	08 2020	09 2020	10 2020	11 2020	12 2020	01 2021	02 2021	03 2021	04 2021
Legrad (Leg)	0.00059				0.00502	0.00543	0.00168	0.00147	0.00359	0.01131	0.00144	0.0054	0.01788	0.01693	0.02069	0.0077888
Botovo (Bot)	0.01925		0.006568	0.005456	0.00724		0.00202	0.00211	0.00359	0.01122	0.01555	0.00514	0.02925	0.01687	0.03389	0.0288695
Terezino Polje (TeP)	0.01647		0.005153	0.004549	0.00588	0.00288	0.00312	0.00341	0.00335	0.01255	0.01479	0.00591	0.02182	0.02559	0.00947	0.0142262
Donji Miholjac (DoM)	0.01675		0.004563		0.00515	0.00223	0.00304	0.00199	0.00606	0.01093	0.01477	0.00604	0.01163	0.01978	0.04367	0.0187997
Belišće (Bel)	0.00554	0.014121	0.006806	0.011215	0.00635	0.00228	0.00458	0.00183	0.00435	0.01243	0.01547	0.00773	0.02428	0.01813	0.02117	0.0172797
10-Hydroxycarbazepine (µg/L)	01 2020	02 2020	03 2020	04 2020	05 2020	06 2020	07 2020	08 2020	09 2020	10 2020	11 2020	12 2020	01 2021	02 2021	03 2021	04 2021
Legrad (Leg)	0.01314				0.0027	0.00704	0.00214			0.00164	0.00134	0.00406	0.00077	0.00368	0.00903	0.0108583
Botovo (Bot)	0.00902				0.00706	0.0063	0.00057	0.00136		0.00739	0.00936	0.00742	0.00584	0.0154	0.00476	0.0215899
Terezino Polje (TeP)	0.0108				0.01837	0.00275	0.00423	0.00136	0.00138	0.00091	0.00428	0.00709	0.01107	0.00856	0.00697	0.0339325
Donji Miholjac (DoM)	0.00646				0.00487	0.00704	0.00417	0.00706	0.00443	0.00268	0.01005	0.00418	0.0179	0.00992	0.02974	0.0150419
Belišće (Bel)	0.02983				0.01553	0.02022	0.00567	0.00136	0.00206	0.00267	0.00231	0.00535	0.00546	0.01335	0.03275	0.0169406
Lamotrigine (µg/L)	01 2020	02 2020	03 2020	04 2020	05 2020	06 2020	07 2020	08 2020	09 2020	10 2020	11 2020	12 2020	01 2021	02 2021	03 2021	04 2021
Legrad (Leg)	0.00436					0.00665	0.00645	0.00518	0.00677	0.00228	0.00263	0.00472	0.00453	0.00349	0.00439	0.0126112
Botovo (Bot)	0.01955					0.01303	0.01961	0.02405	0.00555	0.00358	0.01265	0.01004	0.01127	0.01583	0.01813	0.0125998
Terezino Polje (TeP)	0.01825				0.02084		0.02023	0.00901	0.004	0.00447	0.00947	0.00962	0.0143	0.01583	0.00945	0.0120372
Donji Miholjac (DoM)	0.02461					0.01254	0.03268	0.01612	0.01087	0.00251	0.01453	0.00513	0.01144	0.01413	0.0201	0.0051007
Belišće (Bel)	0.00171					0.00389	0.02893	0.01112	0.03938	0.00399	0.0153	0.00492	0.00854	0.01354	0.02279	0.0284582
Venlafaxine (µg/L)	01 2020	02 2020	03 2020	04 2020	05 2020	06 2020	07 2020	08 2020	09 2020	10 2020	11 2020	12 2020	01 2021	02 2021	03 2021	04 2021
Legrad (Leg)	0.00304	0.00025	0.000106		0.00397	0.00329	0.00194	0.00301	0.00283	0.00057	0.00082	0.00149	0.00237	0.00119	0.0003	0.0014624
Botovo (Bot)	0.00775		0.001993	0.002297	0.00737	0.00697	0.00595	0.00472	0.00522	0.00228	0.0025	0.00263	0.00566	0.00182	0.0062	0.0116369
Terezino Polje (TeP)	0.00448		0.001842	0.001518	0.00503	0.00434	0.00543	0.00484	0.00496	0.00228	0.00379	0.00367	0.00422	0.00646	0.00404	0.0107332
Donji Miholjac (DoM)	0.00437		0.002438	0.001327	0.00374	0.0038	0.0063	0.00463	0.00581	0.0023	0.00357	0.00334	0.00454	0.00151	0.00289	0.0060522
Belišće (Bel)	0.0054	0.003668	0.002727	0.001896	0.00611	0.00057	0.00522	0.00421	0.00573	0.00142	0.0033	0.00248	0.00329	0.00137	0.00543	0.0079974
O-Desmethylvenlafaxine (µg/L)	01 2020	02 2020	03 2020	04 2020	05 2020	06 2020	07 2020	08 2020	09 2020	10 2020	11 2020	12 2020	01 2021	02 2021	03 2021	04 2021
Legrad (Leg)					0.00417	0.00516	0.0011	0.00738	0.00517	0.00142	0.00095	0.00261	0.00047	0.00322	0.00254	0.0011256
Botovo (Bot)	0.00705				0.01065	0.00945	0.00798	0.01043	0.00793	0.0031	0.00638	0.0048	0.00557	0.01774	0.00756	0.0129588
Terezino Polje (TeP)	0.00846				0.00995	0.00855	0.00957	0.00992	0.00796	0.00429	0.00501	0.00573	0.00248	0.0063	0.00382	0.0083769
Donji Miholjac (DoM)	0.00422				0.0076	0.0066	0.00844	0.00993	0.0084	0.00346	0.00615	0.00515	0.01147	0.0091	0.0082	0.0067459
Belišće (Bel)	0.01179				0.00817	0.00311	0.0089	0.01021	0.00638	0.00493	0.00545	0.00615	0.01917	0.02535	0.03515	0.0080602
