# Supplementary material for: COVID-19 Lockdowns—Effect on Concentration of Pharmaceuticals and Illicit Drugs in Two Major Croatian Rivers
Source: Toxics. 2022 May 10;10(5):241. doi: 10.3390/toxics10050241 (PMC9143423; doi:10.3390/toxics10050241)
Supplement: Supplementary file 1 [file toxics-10-00241-s001.zip › Table S2. PhACsIDrgs water flows in Sava and Drava River.xlsx]

## Sheet: water flows
RIVER	LOCATION	(m3/s)	01 2020	02 2020	03 2020	04 2020	05 2020	06 2020	07 2020	08 2020	09 2020	10 2020	11 2020	12 2020	01 2021	02 2021	03 2021	04 2021
Sava	Jesenice	Jes	138	128	304	124	112	300	227	117	166	676	157	800	245	366	158	495
Sava	Jankomir	Jnk	156	139	304	132	127	310	233	141	191	672	186	839	275	400	189	507
Sava	Rugvica	Rug	160	142	326	134	129	325	242	140	199	695	194	884	282	415	185	522
Sava	Jasenovac	Jas	488	419	886	377	348	674	270	285	312	1048	509	1164	1016	1722	573	907
Sava	Slavonski Brod	SBr	643	563	1214	503	424	913	365	354	439	998	672	1266	1400	2210	763	924
Sava	Županja	Zup	742	718	1548	610	479	1030	466	464	528	857	749	1177	1614	2493	900	1001
Sava	Račinovci	Rac	730	716	1629	1630	507	1030	497	495	555	829	760	1155	1703	2616	913	1030
Drava	Legrad	Leg	252	172	245	177	335	479	351	426	530	687	291	505	200	298	317	293
Drava	Botovo	Bot	378	299	375	282	490	564	550	626	692	921	458	599	427	420	458	411
Drava	Terezino Polje	TeP	367	297	336	276	464	459	717	702	691	776	457	547	560	428	479	395
Drava	Belišće	Bel	395	334	357	330	477	490	727	812	772	724	562	550	550	473	489	395
Drava	Donji Miholjac	DoM	350	288	334	296	460	463	736	780	738	726	518	534	526	450	461	357
